# Supplementary material for: Photothermal Antibacterial and Osteoinductive Polypyrrole@Cu Implants for Biological Tissue Replacement
Source: Materials (Basel). 2024 Aug 5;17(15):3882. doi: 10.3390/ma17153882 (PMC11313605; doi:10.3390/ma17153882)
Supplement: Supplementary file 1 [file materials-17-03882-s001.zip]

Archive with 1 entries (1 files):
- materials-3077371-supplementary.pdf
